# Supplementary material for: Technical efficiency of primary health care facilities in providing adolescent mental, sexual and reproductive health services in Ghana: A case study of selected districts in the Greater Accra Region
Source: PLoS One. 2025 Jun 3;20(6):e0321265. doi: 10.1371/journal.pone.0321265 (PMC12133010; doi:10.1371/journal.pone.0321265)
Supplement: S1 Data — (XLS) [file pone.0321265.s001.xls]

## Sheet: Sheet1
Facility Name	District	Facility ID	Facility type	Location of facility	Operating Authority	What is the job title of facility head?	For how long have you been working in this capacity? ( In months)	Sex of head of facility?	Does this facility offer adolescent sexual and reproductive health services?	Does this facility offer adolescent mental health services?	Total number of outpatients (OPD) attendance in 2021	Total number of adolescent patients receiving ASRH in 2021	Proportion of total outpatients who are adolescents for each facility	Total number Reproductive Health Services	Number of Mental Health Services	Total number of medicines disbursed to adolescents for each facility in 2021	Total number of laboratory tests administered to adolescents for each facility i	Total number of clinical staff in your facility (2021)	Total number of non-clinical staff in your facility (2021)	Total number of clinical staff trained in adolescent sexual and reproductive hea	Total number of non-clinical staff trained in adolescent sexual and reproductive	Total number of hours worked per week for clinical staff in 2021	Total number of hours worked per work for non-clinical staff in 2021	Average time spent on adolescents for clinical staff in 2021	Average time spent per week on adolescents for non-clinical staff in 2021	Does the facility have running vehicles	Does the facility have running motorcycles	Does the facility have running bicycles	Does your facility have a functional National grid electricity supply?	Is there regular supply of water at this facility?	Does the facility have a functional official telephone (landline or mobile phone	Does the facility have a computer to enumerate data/statistics or support other	Does the facility have a functional pharmacy	Does the facility have a functional laboratory	RECODE of sa216 (Number of functional refrigerators/freezers (if none, write 0))	Number of beds in the recovery room(2021)	Number of beds in the recovery room dedicated to adolescents (2021)	Number of beds in the consultation room (2021)	Number of beds in the consultation room dedicated to adolescents (2021)	Number of beds in the maternity ward(2021)	Number of beds in the observational room(2021)	Number of beds in the observational room dedicated to adolescent (2021)	Total number of beds in the facility	Total number of clinical staff in your facility (2021)	Total number of non-clinical staff in your facility (2021)	Population in your catchment area	What percentage of the population are adolescents (10-19 years)?	Number of consulting rooms in your facility (if none, write 0)	Number of consulting rooms in your facility dedicated to adolescents? care (if n
Cedar Medical Centre	Ga East	2	Health Center	Urban	Private	Hospital Administrator	16	Male	Yes	No	1471	17	.0115568	4	0	361.76	1	20	4	13	0	76	96	28.3539	5	Yes	No	No	1	Yes	Yes	Yes	Yes	Yes	Yes	4	0	1	0	1	1	0	7	0	3	34719	23	2	0
Adenkrebi CHPS	Ga East	3	CHPS	Rural	Government	Enrolled nurse (including nurses with specialised training)	36	Male	Yes	No	449	33	.0734967	2	0	30	0	2	0	0	0	53		2.91667	0	No	No	No	1	No	No	Yes	Yes	No	Yes	3	0	0	0	0	1	0	4	0	0	310	23	2	0
Akporman Boi CHPS	Ga East	4	CHPS	Rural	Government	Community health officers	6	Female	Yes	No	43	0	0	2	0	0	0	3	0	0	0	35		5	0	No	No	No	2	No	No	No	No	No	No	0	0	0	0	0	0	0	0	0	0	23147	23	1	0
Agbogba Community Clinic	Ga East	5	Clinic	Urban	Private	Physician assistant	8	Male	Yes	Yes	1132	61	.0538869	1	5	0	94	10	1	2	0	80.7	98	24.5	15	No	No	No	1	Yes	Yes	Yes	No	Yes	Yes	0	0	1	0	0	1	0	2	0	0	23147	23	1	0
Volivo CHPS	Shia Osudoku	6	CHPS	Rural	Government	Midwife	3	Female	Yes	No	698	69	.0988539	6	0	476	0	3	0	0	0	40		7.33333	0	No	Yes	No	1	Yes	No	No	Yes	No	Yes	1	NA	1	NA	1	NA	NA	1	0	0	1206	12	1	0
Divine Peace MAT Home	La Kwantanang	8	Maternity Home & Clinic	Urban	Private	Midwife	229	Female	Yes	No	511	14	.0273973	4	0	93	148	4	4	0	0	54	34.5	11.6667	0	Yes	No	No	1	Yes	Yes	Yes	Yes	Yes	Yes	1	0	1	0	2	4	0	8	0	3	5500	39	1	0
Classic Care Clinic	Ga East	9	Clinic	Urban	Private	Hospital Administrator	30	Male	No	No	204	NA	0	0	0	775	0	5	3	0	0	42.75	49.5	12.5	0	No	No	No	1	Yes	Yes	Yes	Yes	No	Yes	2	0	1	0	0	0	0	3	0	1	34719	23	1	0
Mt. Sinai Medical Centre	Ga East	10	Health Center	Urban	Private	Physician assistant	72	Male	Yes	Yes		0		3	2	206	2125	10	3	3	0	45.25	42.5	0	0	Yes	No	No	1	Yes	Yes	Yes	Yes	Yes	Yes	0	0	1	0	1	1	0	3	0	2	34719	23	1	0
Ayetepa CHPS compound	Ningo Prampram	11	CHPS	Rural	Government	Midwife	14	Female	Yes	No	618	77	.1245955	4	0	117	82	2	1	0	0	56	56	4.58333	0	No	No	No	1	No	No	No	Yes	Yes	Yes	0	0	1	0	2	1	0	4	0	1	3882	22	2	0
Lekpongunor CHPS compound	Ningo Prampram	12	CHPS	Rural	Government	Midwife	30	Female	Yes	No	2302	191	.0829713	6	0	143	302	7	0	3	0	56		11.5	0	No	No	No	1	Yes	No	Yes	Yes	Yes	Yes	4	0	2	0	3	0	0	9	0	0	12538	20	1	0
Kasunya CHPS	Shia Osudoku	13	CHPS	Rural	Government	Midwife	32	Female	Yes	No	347	37	.1066282	5	0	0	105	1	1	1	0	56		10	0	No	No	No	1	Yes	No	No	Yes	Yes	No	0	0	0	0	3	2	1	6	0	1	3440	24	1	0
Duffor Health Centre	Shia Osudoku	14	Health Center	Rural	Government	Physician assistant	19	Female	Yes	No	6020	656	.1089701	5	0	1300	22	11	2	2	0	55.4091	56	18.385	0	No	Yes	No	1	No	No	Yes	Yes	Yes	Yes	0	0	1	0	4	3	0	8	0	2	10272	20	2	0
Osudoku Health Centre	Shia Osudoku	15	Health Center	Rural	Government	Physician assistant	85	Female	Yes	Yes	6023	863	.1432841	6	3	811	1133	36	14	2	2	54.4	52	16.6167	0	No	Yes	No	1	Yes	Yes	Yes	Yes	Yes	Yes	2	0	0	0	3	2	0	7	15	15	6222	20	1	0
Tokpo CHPS	Shia Osudoku	16	CHPS	Rural	Government	PRINCIPAL COMM. HN	84	Male	Yes	Yes	1740	201	.1155172	6	1	773	0	5	2	0	0	56		13.3333	0	No	No	No	1	Yes	No	Yes	Yes	No	Yes	0	0	1	0	1	NA	NA	2	3	3	2480	24	1	NA
Osuwem CHPS	Shia Osudoku	17	CHPS	Rural	Government	Midwife	36	Female	Yes	No	1228	306	.2491857	6	0	0	110	4	2	0	2	56		10.8333	0	No	No	No	1	Yes	No	No	Yes	Yes	Yes	2	0	2	0	3	5	0	12	1	2	3557	20	1	0
International Health Care Centre	Ga East	18	Health Center	Urban	Private	Hospital Administrator	43	Female	Yes	No	7064	252	.0356738	1	0	1103	1204	10	10	1	0	34.5	40	0	0	Yes	No	No	1	Yes	Yes	Yes	Yes	Yes	Yes	NA	NA	1	0	NA	1	0	2	0	7	54972	23	1	0
Danfa Health Centre	La Kwantanang	20	Health Center	Urban	Government	Hospital Administrator	60	Male	Yes	Yes	12162	52	.0042756	4	3	972	67	40	7	0	0	8	0	18.3333	0	No	No	No	1	No	No	Yes	Yes	Yes	Yes	9	0	2	0	5	2	0	18	0	7	23587	20	2	0
Passion Clinic	La Kwantanang	21	Clinic	Urban	Private	Hospital Administrator	13	Male	No	No	1098	NA	NA	0	0	686	172	8	4	0	0			0	0	Yes	No	No	1	Yes	Yes	Yes	Yes	Yes	Yes	5	NA	2	0	4	2	0	13	0	2	500	34	2	0
Mighty Clinic	La Kwantanang	22	Health Center	Urban	Private	Physician assistant	24	Male	No	No	583	NA	NA	0	0	124	187	8	1		0	2	0.5	16.6667	10		Yes		1	Yes	Yes	No	Yes	Yes	Yes	NA	NA	1		NA	1	NA	2	0	0	2000	26	2	0
Leonardo Hospital	La Kwantanang	23	Clinic	Urban	Private	General surgeon	120	Male	No	No	65	NA	0	0	0	10	0	7	NA		0			0	0	No	No	No	1	Yes	No	No	Yes	No	Yes	0	0	2	0	NA	NA	NA	2	0	0	2000	23	1	0
Unity Clinic	La Kwantanang	24	Clinic	Urban	Private	Director	36	Male	No	No	3543	40	.0112899	0	0	80	687	14	2			42.6667	40	12.5	2.5	No	No	No	1	No	Yes	Yes	Yes	Yes	Yes	8	NA	1	NA	NA	2	NA	11	NA	1	5000	39	1	0
Old Ningo Health Centre	Ningo Prampram	25	Health Center	Rural	Government	Physician assistant	13	Male	Yes	Yes	6813	1677	.2461471	5	6	8959	0	52	5	4	0	39.6667		73.445	0	Yes	Yes	No	1	No	No	Yes	Yes	No	Yes	0	0	0	0	4	3	0	7	0	4	42014	22	1	0
Lapleku CHPS compound	Ningo Prampram	26	CHPS	Rural	Government	Enrolled nurse (including nurses with specialised training)	48	Male	Yes	No	290	7	.0241379	4	0	316	72	5	0	0	0	27.5		5	0	No	No	No	1	Yes	No	No	Yes	Yes	Yes	0	0	2	0	NA	0	0	2	0	0	1833	24	1	0
Dawhenya CHPS compound	Ningo Prampram	27	CHPS	Urban	Government	Midwife	42	Female	Yes	Yes	466	89	.1909871	4	5	3129	45	7	2	0	0	40		12.045	0	No	No	No	1	Yes	No	No	Yes	Yes	Yes	NA	NA	0	0	NA	2	0	2	0	6	45619	20	1	0
Dawa CHPS compound	Ningo Prampram	28	CHPS	Rural	Government	Midwife	82	Female	Yes	No	1836	92	.0501089	5	0	71	41	5	0	2	0	57		62.8567	0	No	No	No	1	Yes	No	Yes	Yes	Yes	Yes	3	0	0	0	3	0	0	6	0	0	3668	23	1	0
Nyigbenya CHPS compound	Ningo Prampram	29	CHPS	Rural	Government	Midwife	120	Female	Yes	Yes	2382	144	.0604534	5	5	503	482	6	3	0	0	40		10	0	No	Yes	No	1	Yes	No	Yes	Yes	Yes	Yes	2	0	2	1	2	0	0	7	0	0	4202	35	1	1
Dawhenya Medical Center	Ningo Prampram	30	Health Center	Urban	Private	Hospital Administrator	120	Female	Yes	No	2609	39	.0149483	0	0	678	167	16	8	0	0	37	40	8.33333	0	Yes	No	Yes	1	Yes	Yes	Yes	Yes	Yes	Yes	7	0	1	0	0	1	0	9	0	5	DK	DK	1	0
County Plus Medical Centre	Ga East	31	Health Center	Urban	Private	Hospital Administrator	12	Female	Yes	No	410	0	0	3	0	3	23	4	2	10	0	37.3333	84	11.945	2.5	No	No	No	1	Yes	No	Yes	Yes	Yes	Yes	5	0	1	0	NA	1	0	7	NA	4	86798	23	2	0
Abokobi Health Centre	Ga East	32	Health Center	Urban	Government	Hospital Administrator	36	Female	Yes	Yes	9519	4381	.4602374	5	5	3058	3842	111	30	99	0	61.6	70	17.455	3.08824	Yes	Yes	No	1	Yes	Yes	Yes	Yes	Yes	Yes	6	0	3	0	11	1	0	21	0	24	23147	23	7	1
Dome RCH Clinic	Ga East	33	Clinic	Urban	Government	Community health officers	11	Female	Yes	Yes	137	0	0	2	5	125	0	0	DK	1		35		10	0	No	No	No	1	No	No	Yes	Yes	No	Yes	0	0	1	0	NA	NA	NA	1	DK	0	86798	23	1	0
Dome Community Clinic	Ga East	34	Clinic	Urban	Private	Hospital Administrator	1	Male	Yes	No	11163	0	0	4	0	241	610	15	8	2	0	33.1667	48	10	0	Yes	No	No	1	Yes	Yes	Yes	Yes	Yes	Yes	3	0	3	0	2	NA	NA	8	0	5	86798	23	2	0
Beams Clinic	Ga East	35	Clinic	Urban	Private	Physician assistant	144	Female	Yes	No	188	4	.0212766	5	0	373	0	9	1	1	0	99		20	0	No	No	No	1	Yes	Yes	Yes	Yes	No	Yes	4	0	1	0	4	1	0	10	0	0	34719	23	1	0
Greenville Hospital	Ningo Prampram	36	Clinic	Urban	Private	Hospital Administrator	57	Female	Yes	No	16705	93	.0055672	0	0	2519	567	21	7	0	0	40.3333		6.66667	0	Yes	Yes	Yes	1	No	Yes	Yes	Yes	Yes	Yes	0	0	3	0	NA	21	0	24	0	8	DK	67	3	0
Kofikope CHPS compound	Ningo Prampram	37	CHPS	Urban	Government	Midwife	24	Female	Yes	No	4679	95	.0203035	4	0	648	472	4	1	1	0	40		25.8333	0	No	No	No	1	Yes	No	No	Yes	Yes	Yes	NA	NA	0	0	3	6	0	9	0	2	4309	DK	2	0
Mobole CHPS compound	Ningo Prampram	38	CHPS	Rural	Government	Midwife	28	Female	Yes	No	655	46	.070229	5	0	331	115	4	NA	0	0	40		50.8333	0	No	Yes	No	1	Yes	No	No	Yes	Yes	Yes	NA	NA	0	0	4	3	0	7	NA	2	4046	DK	1	0
Asutsuare Junction CHPS	Shia Osudoku	39	CHPS	Rural	Government	Midwife	53	Female	Yes	No	1486	298	.2005384	5	0	500	221	5	2	3	0	56		13.3333	0	No	No	No	1	Yes	Yes	No	Yes	Yes	Yes	0	0	1	0	2	2	0	5	0	3	2781	20	2	0
St. Padre Pio Clinic	Shia Osudoku	40	Clinic	Rural	Private	Medical Officer	54	Male	Yes	No	200	18	.09	1	0	0	33	4	0	1	0	11.25		14.1667	0	No	No	No	1	Yes	Yes	Yes	Yes	Yes	Yes	NA	NA	1	0	NA	3	0	4	0	0	18579	20	1	0
Rahmah Town Health Centre	Shia Osudoku	41	Clinic	Rural	Private	Physician assistant	52	Male	Yes	Yes	1915	260	.1357702	5	5	0	142	6	2	0	0	45.6	56	13.4717	0	No	No	No	1	Yes	Yes	Yes	Yes	Yes	Yes	7	0	0	0	0	1	0	8	0	2	36198	25	1	0
Agomeda Health Centre	Shia Osudoku	42	Health Center	Rural	Government	Physician assistant	72	Female	Yes	Yes	3202	406	.1267958	5	5	0	81	21	5	0	1	39.5	40	15.5167	0	No	Yes	No	1	Yes	No	Yes	Yes	Yes	Yes	2	0	1	0	6	4	0	13	0	8	13662	20	1	0
Doryumu Health Centre	Shia Osudoku	43	Health Center	Rural	Government	Physician assistant	34	Female	Yes	Yes	306	47	.1535948	4	5	1	14	6	NA	0	0	56		10	0	No	Yes	No	1	Yes	No	No	Yes	Yes	Yes	3	NA	0	0	3	0	0	6	NA	0	8367	10	1	0
Ayernya CHPS	Shia Osudoku	44	CHPS	Rural	Government	Community health officers	132	Female	Yes	No	59	5	.0847458	2	0	174	0	4	2	0	1	48		5.83333	0	No	Yes	No	1	No	No	No	Yes	Yes	Yes	0	0	1	0	0	1	1	3	1	2	1111	24	1	0
Swan Clinic	La Kwantanang	46	Clinic	Urban	Private	Hospital Administrator	24	Male	No	No	4133	NA	.0009678	0	0	56	1344	10	8			33.75	48	13.3333	0	Yes	No	No	1	Yes	Yes	Yes	Yes	Yes	Yes	0	0	0	0	0	2	0	2	NA	6	24753	23	2	0
International Health Care	La Kwantanang	47	Clinic	Urban	Private	Hospital Administrator	12	Male	No	No	1522	NA	.0026281	0	0	71	1077	13	4			33	40	24.1667	2.5	No	No	No	1	Yes	Yes	Yes	Yes	Yes	Yes	6	0	1	0	1	NA	NA	8	NA	3	27186	23	1	0
Natriku CHPS	Shia Osudoku	48	CHPS	Rural	Government	Midwife	7	Female	Yes	No	798	110	.1378446	5	0	615	2	1	2	0	0	56		6.66667	0	No	No	No	1	Yes	Yes	No	Yes	Yes	Yes	3	0	0	0	0	0	0	3	0	2	3030	20	1	0
Justus Clinic	Shia Osudoku	49	Health Center	Urban	Private	Hospital Administrator	36	Male	Yes	No	430	45	.1046512	2	0	0	8	8	1			33	38.5	15	0	No	No	No	1	Yes	No	No	Yes	Yes	Yes	1	0	1	0	NA	NA	NA	2	NA	2	DK	DK	1	0
Ayikuma CHPS	Shia Osudoku	50	CHPS	Rural	Government	Midwife	144	Female	Yes	Yes	9176	298	.032476	6	5	1579	47	9	2	0	0	44.6667	40	13.3333	0	No	No	No	1	Yes	Yes	No	Yes	Yes	Yes	3	NA	1	NA	1	0	NA	5	0	2	DK	DK	2	0
Medicas	La Kwantanang	51	Clinic	Urban	Private	Hospital Administrator	48	Female	Yes	Yes	2483	21	.0084575	0	2	43	208	12	5	0	0	38.4	51	17.5283	2.5	Yes	No	No	1	Yes	Yes	Yes	Yes	Yes	Yes	2	0	2	0	NA	3	0	7	0	3	17939	38	2	0
Doku Clinic	La Kwantanang	52	Clinic	Urban	Private	Hospital Administrator	7	Female	Yes	No	372	10	.0026882	4	0	6	83	8	4	0	0	51.25	50	12.9167	10	No	No	No	1	Yes	Yes	Yes	Yes	Yes	Yes	4	0	2	0	3	4	0	13	0	3	15238	30	2	0
Oyarifa Clinic	La Kwantanang	53	Clinic	Urban	Private	Enrolled nurse (including nurses with specialised training)	144	Male	Yes	No	1241	14	.0112812	2	0	34	133	17	3	3		48.75	84	15	5	Yes	No	No	1	Yes	Yes	Yes	Yes	Yes	Yes	NA	NA	0	0	NA	2	0	2	NA	0	18395	32	1	0
Dela Clinic	La Kwantanang	56	Clinic	Urban	Private	Medical Officer	516	Male	Yes	No	767	9	.011734	0	0	0	148	4	1	0	0	42.5	20	10.4167	0	No	No	No	1	Yes	Yes	No	No	Yes	Yes	NA	NA	1	0	NA	1	0	2	0	1	23186	33	1	0
Afienya CHPS compound	Ningo Prampram	57	CHPS	Rural	Government	Public health nurse	72	Female	Yes	Yes	633	15	.0236967	4	5	38	288	18	1	3	0	50	50	10	0	No	Yes	No	1	Yes	No	Yes	Yes	Yes	Yes	0	0	2	0	0	0	0	2	0	3	2278	22	1	0
Doron Medical Center	Ningo Prampram	58	Clinic	Rural	Private	SRN-Midwife	6	Female	Yes	No	907	0	0	6	0	159	8	9	4	0	0	44	40	20.8333	0	Yes	No	No	1	Yes	Yes	Yes	Yes	Yes	Yes	2	0	3	0	4	2	0	11	0	3	DK	DK	3	0
Taifa Medical Centre	Ga East	59	Health Center	Urban	Private	Midwife	240	Female	Yes	No	516	NA	NA	5	0	978	61	10	3	2	0	37.6	40	17.5	0	No	No	No	1	Yes	Yes	Yes	Yes	Yes	Yes	2	0	2	0	4	2	0	10	0	3	89693	23	2	0
Superior Medical Centre	Ga East	60	Health Center	Urban	Private	Hospital Administrator	280	Female	Yes	No	2641	NA	NA	5	0	255	168	16	16	2	0	37.6	40	20	0	Yes	No	No	1	Yes	Yes	Yes	Yes	Yes	Yes	2	3	3	0	4	3	0	15	0	10	86798	23	3	0
Trust Clinic	Ga East	61	Clinic	Urban	Private	Public health nurse	12	Female	Yes	Yes	14469	NA	NA	1	1	209	168	21	18	2	0	37.6	40	14.1667	0	No	No	No	1	Yes	Yes	Yes	Yes	Yes	Yes	5	0	3	0	NA	1	0	9	0	12	89693	23	3	0
Lower Dodowa CHPS	Shia Osudoku	62	Health Center	Rural	Government	Nurse	5	Female	Yes	Yes	1074	151	.1405959	6	5	5240	0	3	2	1	0	38.7143		11.6667	0	No	No	No	1	No	No	No	Yes	No	Yes	1	NA	0	NA	1	0	NA	2	0	4	6707	24	3	NA
Agortor CHPS	Shia Osudoku	63	CHPS	Rural	Government	Community health officers	48	Female	Yes	No	686	121	.1763848	4	0	2620	41	5	2	0	0	70		2.66667	0	No	Yes	No	1	No	No	Yes	Yes	Yes	Yes	0	0	0	0	0	1	0	1	0	2	3418	20	1	0
Penbrose Clinic	Ga East	64	Clinic	Urban	Private	Hospital Administrator	48	Female	Yes	No	1164	10	.0085911	4	0	405	66	17	8	3	0	29.7222	30	9.16667	0	Yes	No	No	1	Yes	Yes	Yes	Yes	Yes	Yes	1	0	2	0	2	2	0	7	0	5	86798	23	2	0
Crown Medical	La Kwantanang	65	Clinic	Urban	Private	Hospital Administrator	48	Male	Yes	Yes	15145	35	.002311	5	2	105		15	9		0	45.6667	78	22.55	1.25	Yes	No	No	1	Yes	Yes	Yes	Yes	Yes	Yes	6	0	3	0	2	3	0	14	0	7	27342	35	3	0
Dangme Community Hospital	Ningo Prampram	66	Hospital	Rural	Private	Nurse	36	Female	Yes	No	4585	137	.02988	3	0	237	1057	26	15	0	0	43.7083	45	16.3883	0	Yes	Yes	No	1	Yes	No	Yes	Yes	Yes	Yes	6	0	4	6	NA	29	NA	39	0	10	DK	DK	3	0
Eastwing Clinic	Ningo Prampram	67	Hospital	Urban	Private	CEO	53	Male	Yes	No	14095	118	.0083718	4	0	2846	522	6	8	0	0	54.9333	40	11.1117	0	Yes	No	No	1	Yes	Yes	Yes	Yes	Yes	Yes	2	0	5	0	2	1	0	10	0	12	DK	DK	5	0
New Ningo CHPS compound	Ningo Prampram	68	CHPS	Urban	Government	Registered General Nurse	72	Female	Yes	Yes	885	121	.1367232	5	1	209	42	6	1	1	0	41.1429		10	0	No	No	No	1	Yes	Yes	Yes	Yes	Yes	Yes	4	0	1	0	4	NA	NA	9	0	1	11902	DK	1	0
Legacy Care Medical Center	Ningo Prampram	69	Clinic	Urban	Private	Hospital Administrator	4	Male	No	No	203	NA	NA	0	0	54	17	2	1	0	0	37	55.5	0	0	No	No	No	1	Yes	Yes	Yes	Yes	Yes	Yes	8	0	1	0	NA	1	0	10	NA	2	DK	DK	1	0
Royal Park Clinic	La Kwantanang	71	Clinic	Urban	Private	Hospital Manager	24	Female	Yes	No	1088	0	0	4	0	6	87	4	0	0	0	50.1667	40	14.2367	0	No	No	No	1	Yes	Yes	No	Yes	Yes	Yes	NA	NA	2	0	5	3	0	10	NA	4	20163	37	2	0
Shiloh Medical Center	Ningo Prampram	74	Clinic	Urban	Private	Hospital Administrator	15	Female	Yes	Yes	2990	32	.0107023	4	5	510	221	2	1	0	0	37		24.1667	0	Yes	No	No	1	Yes	Yes	Yes	Yes	Yes	Yes	1	0	1	0	1	13	0	16	NA	3	DK	DK	2	0
Oasis Medical Center	Ningo Prampram	75	Clinic	Urban	Private	Hospital Administrator	142	Female	Yes	No	6162	20	.0032457	5	0	2119	628	13	8	0	0	42.5		25	0	Yes	No	No	1	Yes	Yes	Yes	Yes	Yes	Yes	0	0	1	0	4	11	0	16	0	5	DK	DK	2	0
Sanford World Clinic	La Kwantanang	76	Clinic	Urban	Private	Director of operations	120	Male	Yes	No	30603	NA	NA	5	0	1228	2236	16	7			24.8	35	20.8333	0	No	No	No	1	Yes	Yes	Yes	Yes	Yes	Yes	3	0	6	0	1	6	0	16	NA	5	17894	36	5
[truncated: 29 more columns]
